# Supplementary material for: Differential Selection Effects of Continuous AITC Fumigation on Soil Microbial Communities and Functions and Identification of Tolerant Strains
Source: Microorganisms. 2026 Feb 2;14(2):345. doi: 10.3390/microorganisms14020345 (PMC12943728; doi:10.3390/microorganisms14020345)
Supplement: Supplementary file 1 [file microorganisms-14-00345-s001.zip]

Archive with 1 entries (1 files):
- microorganisms-4100045-supplementary.xlsx
