# Supplementary material for: Differential Selection Effects of Continuous AITC Fumigation on Soil Microbial Communities and Functions and Identification of Tolerant Strains
Source: Microorganisms. 2026 Feb 2;14(2):345. doi: 10.3390/microorganisms14020345 (PMC12943728; doi:10.3390/microorganisms14020345)
Supplement: Supplementary file 1 [file microorganisms-14-00345-s001.zip › microorganisms-4100045-supplementary.xlsx]

## Sheet: Sheet1
TableS1 Sensitive and tolerant gene
No	Type	Gene	Sensitive type	Tolerant type	Function
1	C cycle	ISA/treX（+）	√		Trehalose biosynthesis,
2		ACSS1_2/acs（+）	√		Methanogenesis
3		ppdK（+）	√		C4-dicarboxylic acid cycle
4		E5.4.99.2A/mcmA1（+）	√		Propanoyl-CoA metabolism
5		E2.6.1.42/ilvE（-）	√		Pantothenate biosynthesis
6		E3.2.1.22B/galA/rafA（+）	√		-
7		treS（+）	√		-
8		ACADM/acd（+）	√		Leucine degradation
9		ALDH（+）	√		Pantothenate biosynthesis
10		E3.2.1.4（+）	√		-
11		aspB（+）	√		-
12		mer（+）	√		Methanogenesis
13		GBE1/glgB（+）	√		Glycogen biosynthesis,
14		E1.1.1.1/adh（+）	√		-
15		coxL/cutL（+）	√		-
16		coxS（+）	√		-
17		ACO/acnA（-）		√	Glyoxylate cycle;Citrate cycle, first carbon oxidation, oxaloacetate => 2-oxoglutarate;Citrate cycle (TCA cycle, Krebs cycle);Methylaspartate cycle;Reductive citrate cycle (Arnon-Buchanan cycle)
18		sdhA/frdA（+）		√	3-Hydroxypropionate bi-cycle;Citrate cycle, second carbon oxidation, 2-oxoglutarate => oxaloacetate;Dicarboxylate-hydroxybutyrate cycle;Reductive citrate cycle (Arnon-Buchanan cycle);Succinate dehydrogenase, prokaryotes;Citrate cycle (TCA cycle, Krebs cycle)
19		malZ（-）		√	-
20		PYG/glgP（+）		√	Glycogen degradation, glycogen => glucose-6P
21		frmA/ADH5/adhC（-）		√	-
22		sdhB/frdB（-）		√	Citrate cycle, second carbon oxidation, 2-oxoglutarate => oxaloacetate;Dicarboxylate-hydroxybutyrate cycle;3-Hydroxypropionate bi-cycle;Citrate cycle (TCA cycle, Krebs cycle);Succinate dehydrogenase, prokaryotes;Reductive citrate cycle (Arnon-Buchanan cycle)
23		IDH1/IDH2/icd（-）		√	Citrate cycle, first carbon oxidation, oxaloacetate => 2-oxoglutarate;Citrate cycle (TCA cycle, Krebs cycle);Methylaspartate cycle;Reductive citrate cycle (Arnon-Buchanan cycle)
24		GAPDH/gapA（-）		√	Glycolysis (Embden-Meyerhof pathway), glucose => pyruvate;D-galactonate degradation, De Ley-Doudoroff pathway, D-galactonate => glycerate-3P;Gluconeogenesis, oxaloacetate => fructose-6P;Glycolysis, core module involving three-carbon compounds;Reductive pentose phosphate cycle (Calvin cycle);Reductive pentose phosphate cycle, ribulose-5P => glyceraldehyde-3P;Semi-phosphorylative Entner-Doudoroff p…
25		bglB（+）		√	-
26		cpo（+）		√	-
27		sucC（+）		√	Incomplete reductive citrate cycle, acetyl-CoA => oxoglutarate;Citrate cycle (TCA cycle, Krebs cycle);Reductive citrate cycle (Arnon-Buchanan cycle);Citrate cycle, second carbon oxidation, 2-oxoglutarate => oxaloacetate;Dicarboxylate-hydroxybutyrate cycle
28		E4.2.1.2B/fumC/FH（+）		√	Reductive citrate cycle (Arnon-Buchanan cycle);Citrate cycle (TCA cycle, Krebs cycle);Citrate cycle, second carbon oxidation, 2-oxoglutarate => oxaloacetate;3-Hydroxypropionate bi-cycle
29		accC（-）		√	3-Hydroxypropionate bi-cycle;Fatty acid biosynthesis, initiation
30		E3.2.1.14（+）		√	-
31		lacZ（-）		√	-
32	N cycle	glnA/GLUL（+）	√		-
33		nosZ（-）	√		Complete nitrification, comammox, ammonia => nitrite => nitrate;Dissimilatory nitrate reduction, nitrate => ammonia;Denitrification, nitrate => nitrogen
34		norB（-）	√		Denitrification, nitrate => nitrogen
35		E1.4.1.4/gdhA（+）	√		-
36		nasC/nasA（+）	√		Assimilatory nitrate reduction, nitrate => ammonia
37		pmoC-amoC（-）	√		-
38		GLUD1_2/gdhA（+）	√		Methylaspartate cycle
39		norC（-）	√		-
40		nirD（+）		√	-
41		nirA（+）		√	Assimilatory nitrate reduction, nitrate => ammonia
42		ureB（-）		√	-
43		ureA（+）		√	-
44		napA（+）		√	-
45		napB（-）		√	-
46		nifD（+）		√	-
47		nifH（+）		√	Assimilatory nitrate reduction, nitrate => ammonia
48		nifK（+）		√	-
49		nrfA（+）		√	-
50		NR（-）		√	Complete nitrification, comammox, ammonia => nitrite => nitrate;Dissimilatory nitrate reduction, nitrate => ammonia;Denitrification, nitrate => nitrogen
51		hao（+）		√	-
52		nrtC/nasD（-）		√	Complete nitrification, comammox, ammonia => nitrite => nitrate;Dissimilatory nitrate reduction, nitrate => ammonia;Denitrification, nitrate => nitrogen
53		nrtD/cynD（+）		√	Complete nitrification, comammox, ammonia => nitrite => nitrate;Dissimilatory nitrate reduction, nitrate => ammonia;Denitrification, nitrate => nitrogen
54	P cycle	ppgK（+）	√		polyphosphate glucokinase [EC:2.7.1.63]
55		phnA（-）	√		phosphonoacetate hydrolase [EC:3.11.1.2]
56		phoP（-）	√		two-component system, OmpR family, response regulator PhoP
57		surE（-）	√		5'/3'-nucleotidase [EC:3.1.3.5 3.1.3.6]
58		E3.1.4.46/glpQ/ugpQ（+）	√		glycerophosphoryl diester phosphodiesterase [EC:3.1.4.46]
59		gcd（-）	√		quinoprotein glucose dehydrogenase [EC:1.1.5.2]
60		relA（-）	√		GTP pyrophosphokinase [EC:2.7.6.5]
61		ppk2/pap（+）	√		AMP-polyphosphate phosphotransferase [EC:2.7.4.33]
62		ndk/NME（-）	√		nucleoside-diphosphate kinase [EC:2.7.4.6]
63		phnP（-）	√		phosphoribosyl 1,2-cyclic phosphate phosphodiesterase [EC:3.1.4.55]
64		pstA（-）	√		phosphate transport system permease protein
65		phoR（-）		√	two-component system, OmpR family, phosphate regulon sensor histidine kinase PhoR [EC:2.7.13.3]
66		spoT（+）		√	GTP diphosphokinase / guanosine-3',5'-bis(diphosphate) 3'-diphosphatase [EC:2.7.6.5 3.1.7.2]
67		ppk1（+）		√	polyphosphate kinase [EC:2.7.4.1]
68		pstS（-）		√	phosphate transport system substrate-binding protein
69		PK/pyk（+）		√	pyruvate kinase [EC:2.7.1.40]
70		pstB（-）		√	phosphate transport system ATP-binding protein [EC:7.3.2.1]
71		ppx-gppA（+）		√	exopolyphosphatase / guanosine-5'-triphosphate,3'-diphosphate pyrophosphatase [EC:3.6.1.11 3.6.1.40]
72		TC.PIT（-）		√	inorganic phosphate transporter, PiT family
73		ppnK/NADK（-）		√	NAD+ kinase [EC:2.7.1.23]
74		ppa（-）		√	inorganic pyrophosphatase [EC:3.6.1.1]
75		phoD（+）		√	alkaline phosphatase D [EC:3.1.3.1]
76		ppk2（+）		√	polyphosphate kinase [EC:2.7.4.34]
77		phoB（-）		√	two-component system, OmpR family, phosphate regulon response regulator PhoB
78		E3.1.3.1/phoA/phoB（+）		√	alkaline phosphatase [EC:3.1.3.1]
79		ugpB（+）		√	sn-glycerol 3-phosphate transport system substrate-binding protein
80		phnE（+）		√	phosphonate transport system permease protein
81		phnD（-）		√	phosphonate transport system substrate-binding protein
82		E3.1.3.8（+）		√	3-phytase [EC:3.1.3.8]
83		phnO（-）		√	(aminoalkyl)phosphonate N-acetyltransferase [EC:2.3.1.280]
84		phnW（+）		√	2-aminoethylphosphonate-pyruvate transaminase [EC:2.6.1.37]
85		phnC（-）		√	phosphonate transport system ATP-binding protein [EC:7.3.2.2]
86	S cycle	ETHE1（-）	√		-
87		soeA（-）	√		-
88		SUOX（+）	√		-
89		fccA（-）	√		-
90		cysNC（-）	√		Assimilatory sulfate reduction, sulfate => H2S
91		sir（+）	√		Assimilatory sulfate reduction, sulfate => H2S
92		SELENBP1（+）	√		-
93		ssuD/msuD（+）	√		-
94		sorA（+）	√		-
95		hydD（+）	√		-
96		hydA（+）	√		-
97		ssuA（+）		√	-
98		sqr（+）		√	-
99		cysD（-）		√	Assimilatory sulfate reduction, sulfate => H2S
100		cysH（+）		√	Assimilatory sulfate reduction, sulfate => H2S
101		sat/met3（+）		√	Dissimilatory sulfate reduction, sulfate => H2S;Assimilatory sulfate reduction, sulfate => H2S
102		sbp（+）		√	Sulfate-sulfur assimilation
103		cysA（+）		√	Sulfate-sulfur assimilation
104		cysJ（-）		√	Assimilatory sulfate reduction, sulfate => H2S
105		phsA/psrA		√	-
106		soxC（-）		√	Thiosulfate oxidation by SOX complex, thiosulfate => sulfate
107		cysC（+）		√	Assimilatory sulfate reduction, sulfate => H2S
108		asrB（+）		√	-
109		ttrB（+）		√	-
110		soxD（-）		√	Thiosulfate oxidation by SOX complex, thiosulfate => sulfate
111		hydB（+）		√	-
112		aprA（-）		√	Dissimilatory sulfate reduction, sulfate => H2S
